# Supplementary material for: Functional Analyses of Rare Germline Missense BRCA1 Variants Located within and outside Protein Domains with Known Functions
Source: Genes (Basel). 2023 Jan 19;14(2):262. doi: 10.3390/genes14020262 (PMC9957003; doi:10.3390/genes14020262)
Supplement: Supplementary file 1 [file genes-14-00262-s001.zip]

Archive with 1 entries (1 files):
- genes-2129374-supplementary.pdf
